# Supplementary material for: Transfer of Westermannia difficilis Dohrn to the genus Polauchenia McAtee & Malloch (Hemiptera, Heteroptera, Reduviidae, Emesinae, Emesini)
Source: Zookeys. 2021 Jun 11;1043:103–16. doi: 10.3897/zookeys.1043.61344 (PMC8213680; doi:10.3897/zookeys.1043.61344)
Supplement: XML Treatment for Polauchenia difficilis [file zookeys.1043.61344-treatment1.xml]

<!DOCTYPE tp:taxon-treatment
  PUBLIC "-//TaxonX//DTD Taxonomic Treatment Publishing DTD v0 20100105//EN" "tax-treatment-NSO.dtd">
<tp:taxon-treatment xmlns:tp="http://www.plazi.org/taxpub"><tp:treatment-meta><kwd-group><label>Taxon classification</label><kwd><named-content xmlns:xlink="http://www.w3.org/1999/xlink" content-type="kingdom">Animalia</named-content></kwd><kwd><named-content xmlns:xlink="http://www.w3.org/1999/xlink" content-type="order">Hemiptera</named-content></kwd><kwd><named-content xmlns:xlink="http://www.w3.org/1999/xlink" content-type="family">Reduviidae</named-content></kwd></kwd-group><mixed-citation publication-type="journal"><person-group><name><surname>Gil-Santana</surname><given-names>Hélcio R.</given-names></name><name><surname>Deckert</surname><given-names>Jürgen</given-names></name></person-group><article-title>Transfer of <italic><tp:taxon-name><tp:taxon-name-part taxon-name-part-type="genus" reg="Westermannia">Westermannia</tp:taxon-name-part> <tp:taxon-name-part taxon-name-part-type="species" reg="difficilis">difficilis</tp:taxon-name-part></tp:taxon-name></italic> Dohrn to the genus <italic><tp:taxon-name><tp:taxon-name-part taxon-name-part-type="genus" reg="Polauchenia">Polauchenia</tp:taxon-name-part></tp:taxon-name></italic> McAtee &amp; Malloch (<tp:taxon-name><tp:taxon-name-part taxon-name-part-type="order">Hemiptera</tp:taxon-name-part></tp:taxon-name>, <tp:taxon-name><tp:taxon-name-part taxon-name-part-type="suborder">Heteroptera</tp:taxon-name-part></tp:taxon-name>, <tp:taxon-name><tp:taxon-name-part taxon-name-part-type="family">Reduviidae</tp:taxon-name-part></tp:taxon-name>, <tp:taxon-name><tp:taxon-name-part taxon-name-part-type="subfamily">Emesinae</tp:taxon-name-part></tp:taxon-name>, <tp:taxon-name><tp:taxon-name-part taxon-name-part-type="tribe">Emesini</tp:taxon-name-part></tp:taxon-name>)</article-title><source>Zookeys</source><day>11</day><month>6</month><year>2021</year><volume>1043</volume><fpage>103</fpage><lpage>116</lpage><pub-id pub-id-type="doi">10.3897/zookeys.1043.61344</pub-id></mixed-citation></tp:treatment-meta><tp:nomenclature><tp:taxon-name><object-id xmlns:xlink="http://www.w3.org/1999/xlink" content-type="arpha" xlink:type="simple">E0BAD3D1-3D24-55C7-9A60-A76373FABAE8</object-id>
                <tp:taxon-name-part taxon-name-part-type="genus" reg="Polauchenia">Polauchenia</tp:taxon-name-part>
                <tp:taxon-name-part taxon-name-part-type="species" reg="difficilis">difficilis</tp:taxon-name-part>
              </tp:taxon-name><tp:taxon-authority>(Dohrn, 1860)</tp:taxon-authority><tp:taxon-status xmlns:xlink="http://www.w3.org/1999/xlink" xlink:type="simple">comb. nov.</tp:taxon-status><xref ref-type="fig" rid="F1">Figs 1</xref><xref ref-type="fig" rid="F1">, 2</xref><xref ref-type="fig" rid="F2">, 4–7</xref><xref ref-type="fig" rid="F3">, 8–11</xref><xref ref-type="fig" rid="F4">, 12–14</xref><tp:nomenclature-citation-list><tp:nomenclature-citation><tp:taxon-name>
                    <tp:taxon-name-part taxon-name-part-type="genus" reg="Westermannia">Westermannia</tp:taxon-name-part> <tp:taxon-name-part taxon-name-part-type="species" reg="difficilis">difficilis</tp:taxon-name-part></tp:taxon-name><comment>Dohrn, 1860: 251 [description], 1863: 47–48 [redescription]; <xref ref-type="bibr" rid="B16">Stål 1872</xref>: 125 [checklist]; <xref ref-type="bibr" rid="B17">Walker 1873</xref>: 150 [catalog]; <xref ref-type="bibr" rid="B11">Lethierry and Severin 1896</xref>: 71 [catalog]; <xref ref-type="bibr" rid="B2">Champion 1899</xref>: 164, pl. 10, figs 8, 8a [record of a supposed specimen from Panama]; <xref ref-type="bibr" rid="B13">McAtee and Malloch 1925</xref>: 46–47 [as “unplaced species” listed among species of <tp:taxon-name><tp:taxon-name-part taxon-name-part-type="genus" reg="Emesa">Emesa</tp:taxon-name-part></tp:taxon-name>]; <xref ref-type="bibr" rid="B19">Wygodzinsky 1945</xref>: 252 [discussion about the future possibility of its placement in <tp:taxon-name><tp:taxon-name-part taxon-name-part-type="genus" reg="Dohrnemesa">Dohrnemesa</tp:taxon-name-part></tp:taxon-name>], 1949: 34 [catalog, as <tp:taxon-name><tp:taxon-name-part taxon-name-part-type="subfamily">Emesinae</tp:taxon-name-part></tp:taxon-name><italic>incertae sedis</italic>].</comment></tp:nomenclature-citation><tp:nomenclature-citation><tp:taxon-name>
                    <tp:taxon-name-part taxon-name-part-type="genus" reg="Dohrnemesa">Dohrnemesa</tp:taxon-name-part> <tp:taxon-name-part taxon-name-part-type="species" reg="difficilis">difficilis</tp:taxon-name-part></tp:taxon-name><comment>; <xref ref-type="bibr" rid="B21">Wygodzinsky 1966</xref>: 231, 237 [citation, key; checklist, statement that <tp:taxon-name><tp:taxon-name-part taxon-name-part-type="genus" reg="Westermannia">W.</tp:taxon-name-part> <tp:taxon-name-part taxon-name-part-type="species" reg="difficilis">difficilis</tp:taxon-name-part></tp:taxon-name> figured by <xref ref-type="bibr" rid="B2">Champion 1899</xref> from Panama is not the same species]; <xref ref-type="bibr" rid="B6">Gil-Santana and Ferreira 2016</xref>: 584 [citation], 2017: 203, 229 [citation, key].</comment></tp:nomenclature-citation></tp:nomenclature-citation-list></tp:nomenclature><tp:treatment-sec sec-type="type material" id="SECID0ESHAE"><title>Type material examined.</title><p><italic><tp:taxon-name><tp:taxon-name-part taxon-name-part-type="genus" reg="Westermannia">Westermannia</tp:taxon-name-part> <tp:taxon-name-part taxon-name-part-type="species" reg="difficilis">difficilis</tp:taxon-name-part></tp:taxon-name></italic>, male lectotype (here designated): [handwritten label]: <italic><tp:taxon-name><tp:taxon-name-part taxon-name-part-type="genus" reg="Leptol">Leptol</tp:taxon-name-part></tp:taxon-name></italic>. / <italic><tp:taxon-name><tp:taxon-name-part taxon-name-part-type="genus" reg="Leptol"/><tp:taxon-name-part taxon-name-part-type="species" reg="difficilis">difficilis</tp:taxon-name-part></tp:taxon-name></italic> / Dohrn // [blue underlined handwritten label]: Columb; Moritz. // [printed label]: 3326 // [printed label]: [at right side]: QR CODE, [at left side]: <ext-link xmlns:xlink="http://www.w3.org/1999/xlink" xlink:type="simple" ext-link-type="uri" xlink:href="http://coll.mfn-berlin.de/u/">http://coll.mfn-berlin.de/u/</ext-link> /123b88 // [printed red label]: LECTOTYPE / <italic><tp:taxon-name><tp:taxon-name-part taxon-name-part-type="genus" reg="Westermannia">Westermannia</tp:taxon-name-part> <tp:taxon-name-part taxon-name-part-type="species" reg="difficilis">difficilis</tp:taxon-name-part></tp:taxon-name></italic> Dohrn, 1860 / designated by H. R. Gil-Santana &amp; / J. Deckert 2020 (<named-content xmlns:xlink="http://www.w3.org/1999/xlink" content-type="dwc:institutional_code" xlink:type="simple">MFNB</named-content>).</p></tp:treatment-sec><tp:treatment-sec sec-type="notes" id="SECID0EJJAE"><title>Notes.</title><p>In the old catalogue of the Berliner Museum the specimen examined here was registered under the number 3326 and named as <italic><tp:taxon-name><tp:taxon-name-part taxon-name-part-type="genus" reg="Leptolemus">Leptolemus</tp:taxon-name-part> <tp:taxon-name-part taxon-name-part-type="species" reg="difficilis">difficilis</tp:taxon-name-part></tp:taxon-name></italic> Dohrn (Fig. <xref ref-type="fig" rid="F1">3</xref>). The name of the genus “<italic><tp:taxon-name><tp:taxon-name-part taxon-name-part-type="genus" reg="Leptolemus">Leptolemus</tp:taxon-name-part></tp:taxon-name></italic>” [apparently abbreviated as “<italic><tp:taxon-name><tp:taxon-name-part taxon-name-part-type="genus" reg="Leptol">Leptol</tp:taxon-name-part></tp:taxon-name></italic>.”] can also be read on the label attached to the type specimen (Fig. <xref ref-type="fig" rid="F1">2</xref>). In the same catalogue, other species, <italic><tp:taxon-name><tp:taxon-name-part taxon-name-part-type="genus" reg="Leptolemus">Leptolemus</tp:taxon-name-part> <tp:taxon-name-part taxon-name-part-type="species" reg="tenerrima">tenerrima</tp:taxon-name-part></tp:taxon-name></italic> was also listed just above <italic><tp:taxon-name><tp:taxon-name-part taxon-name-part-type="genus" reg="Leptolemus">L.</tp:taxon-name-part> <tp:taxon-name-part taxon-name-part-type="species" reg="difficilis">difficilis</tp:taxon-name-part></tp:taxon-name></italic> (Fig. <xref ref-type="fig" rid="F1">3</xref>). However, when describing these two species, <xref ref-type="bibr" rid="B3">Dohrn (1860)</xref> included them in <italic><tp:taxon-name><tp:taxon-name-part taxon-name-part-type="genus" reg="Westermannia">Westermannia</tp:taxon-name-part></tp:taxon-name></italic>, described in the same occasion too. As far as it seems, the name <italic><tp:taxon-name><tp:taxon-name-part taxon-name-part-type="genus" reg="Leptolemus">Leptolemus</tp:taxon-name-part></tp:taxon-name></italic> is a manuscript name which was never applied as a published name to any <tp:taxon-name><tp:taxon-name-part taxon-name-part-type="subfamily">Emesinae</tp:taxon-name-part></tp:taxon-name> or other <tp:taxon-name><tp:taxon-name-part taxon-name-part-type="family">Reduviidae</tp:taxon-name-part></tp:taxon-name> (e.g., <xref ref-type="bibr" rid="B11">Lethierry and Severin 1896</xref>; <xref ref-type="bibr" rid="B21">Wygodzinsky 1966</xref>; <xref ref-type="bibr" rid="B12">Maldonado 1990</xref>).</p><p>The collector of the specimen, Moritz (Johann Wilhelm Karl Moritz 1797–1866), collected in the Caribbean islands and Venezuela, but there is a disagreement among some authors if he collected in Colombia. It is possible that the records of his collecting from Colombia originated from the confusion between Venezuela and Colombia, parts of the former having once belonged to the ancient vice-kingdom of “Nueva Granada” (<xref ref-type="bibr" rid="B14">Papavero 1973</xref>). In this case, there is a possibility that the lectotype (here designated) of <italic><tp:taxon-name><tp:taxon-name-part taxon-name-part-type="genus" reg="Westermannia">W.</tp:taxon-name-part> <tp:taxon-name-part taxon-name-part-type="species" reg="difficilis">difficilis</tp:taxon-name-part></tp:taxon-name></italic> was collected in Venezuela and not in Colombia as stated in his collecting data.</p></tp:treatment-sec><tp:treatment-sec sec-type="diagnosis" id="SECID0EDNAE"><title>Diagnosis.</title><p><italic><tp:taxon-name><tp:taxon-name-part taxon-name-part-type="genus" reg="Polauchenia">Polauchenia</tp:taxon-name-part> <tp:taxon-name-part taxon-name-part-type="species" reg="difficilis">difficilis</tp:taxon-name-part></tp:taxon-name></italic>, comb. nov. can be separated from other species of the genus by the combination of characters presented in the key below. <italic><tp:taxon-name><tp:taxon-name-part taxon-name-part-type="genus" reg="Polauchenia">Polauchenia</tp:taxon-name-part> <tp:taxon-name-part taxon-name-part-type="species" reg="difficilis">difficilis</tp:taxon-name-part></tp:taxon-name></italic>, comb. nov. shares similarities with <italic><tp:taxon-name><tp:taxon-name-part taxon-name-part-type="genus" reg="Polauchenia">P.</tp:taxon-name-part> <tp:taxon-name-part taxon-name-part-type="species" reg="paraprotentor">paraprotentor</tp:taxon-name-part></tp:taxon-name></italic> Gil-Santana &amp; Ferreira, 2017 but differs from this species in several characteristics, such as: the pale markings of the antenna, middle and hind femora are simple (<italic><tp:taxon-name><tp:taxon-name-part taxon-name-part-type="genus" reg="Polauchenia">P.</tp:taxon-name-part> <tp:taxon-name-part taxon-name-part-type="species" reg="paraprotentor">paraprotentor</tp:taxon-name-part></tp:taxon-name></italic>) or bordered by darker markings (<italic><tp:taxon-name><tp:taxon-name-part taxon-name-part-type="genus" reg="Polauchenia">P.</tp:taxon-name-part> <tp:taxon-name-part taxon-name-part-type="species" reg="difficilis">difficilis</tp:taxon-name-part></tp:taxon-name></italic>, comb. nov.), those on antenna narrow, with the pale annuli as long or only slightly longer (<italic><tp:taxon-name><tp:taxon-name-part taxon-name-part-type="genus" reg="Polauchenia">P.</tp:taxon-name-part> <tp:taxon-name-part taxon-name-part-type="species" reg="paraprotentor">paraprotentor</tp:taxon-name-part></tp:taxon-name></italic>) or quite longer (four and seven times) than the width of the segment (<italic><tp:taxon-name><tp:taxon-name-part taxon-name-part-type="genus" reg="Polauchenia">P.</tp:taxon-name-part> <tp:taxon-name-part taxon-name-part-type="species" reg="difficilis">difficilis</tp:taxon-name-part></tp:taxon-name></italic>, comb. nov.); fore coxa with a median pale annulus (<italic><tp:taxon-name><tp:taxon-name-part taxon-name-part-type="genus" reg="Polauchenia">P.</tp:taxon-name-part> <tp:taxon-name-part taxon-name-part-type="species" reg="difficilis">difficilis</tp:taxon-name-part></tp:taxon-name></italic>, comb. nov.) or two pale annuli at submedian basal portion and approximately midportion of distal half of the segment (<italic><tp:taxon-name><tp:taxon-name-part taxon-name-part-type="genus" reg="Polauchenia">P.</tp:taxon-name-part> <tp:taxon-name-part taxon-name-part-type="species" reg="paraprotentor">paraprotentor</tp:taxon-name-part></tp:taxon-name></italic>); distal portion of forewings with (<italic><tp:taxon-name><tp:taxon-name-part taxon-name-part-type="genus" reg="Polauchenia">P.</tp:taxon-name-part> <tp:taxon-name-part taxon-name-part-type="species" reg="difficilis">difficilis</tp:taxon-name-part></tp:taxon-name></italic>, comb. nov.) or without (<italic><tp:taxon-name><tp:taxon-name-part taxon-name-part-type="genus" reg="Polauchenia">P.</tp:taxon-name-part> <tp:taxon-name-part taxon-name-part-type="species" reg="paraprotentor">paraprotentor</tp:taxon-name-part></tp:taxon-name></italic>) a large whitish subdistal marking; petiole approximately 1.5 (<italic><tp:taxon-name><tp:taxon-name-part taxon-name-part-type="genus" reg="Polauchenia">P.</tp:taxon-name-part> <tp:taxon-name-part taxon-name-part-type="species" reg="paraprotentor">paraprotentor</tp:taxon-name-part></tp:taxon-name></italic>) or 1.3 (<italic><tp:taxon-name><tp:taxon-name-part taxon-name-part-type="genus" reg="Polauchenia">P.</tp:taxon-name-part> <tp:taxon-name-part taxon-name-part-type="species" reg="difficilis">difficilis</tp:taxon-name-part></tp:taxon-name></italic>, comb. nov.) times as long as fore lobe; humeri spined (<italic><tp:taxon-name><tp:taxon-name-part taxon-name-part-type="genus" reg="Polauchenia">P.</tp:taxon-name-part> <tp:taxon-name-part taxon-name-part-type="species" reg="difficilis">difficilis</tp:taxon-name-part></tp:taxon-name></italic>, comb. nov.) or not (<italic><tp:taxon-name><tp:taxon-name-part taxon-name-part-type="genus" reg="Polauchenia">P.</tp:taxon-name-part> <tp:taxon-name-part taxon-name-part-type="species" reg="paraprotentor">paraprotentor</tp:taxon-name-part></tp:taxon-name></italic>); spine of scutellum obliquely directed upwards (<italic><tp:taxon-name><tp:taxon-name-part taxon-name-part-type="genus" reg="Polauchenia">P.</tp:taxon-name-part> <tp:taxon-name-part taxon-name-part-type="species" reg="difficilis">difficilis</tp:taxon-name-part></tp:taxon-name></italic>, comb. nov.) or backwards (<italic><tp:taxon-name><tp:taxon-name-part taxon-name-part-type="genus" reg="Polauchenia">P.</tp:taxon-name-part> <tp:taxon-name-part taxon-name-part-type="species" reg="paraprotentor">paraprotentor</tp:taxon-name-part></tp:taxon-name></italic>); spines of scutellum and metanotum mostly pale (<italic><tp:taxon-name><tp:taxon-name-part taxon-name-part-type="genus" reg="Polauchenia">P.</tp:taxon-name-part> <tp:taxon-name-part taxon-name-part-type="species" reg="difficilis">difficilis</tp:taxon-name-part></tp:taxon-name></italic>, comb. nov.) or brownish (<italic><tp:taxon-name><tp:taxon-name-part taxon-name-part-type="genus" reg="Polauchenia">P.</tp:taxon-name-part> <tp:taxon-name-part taxon-name-part-type="species" reg="paraprotentor">paraprotentor</tp:taxon-name-part></tp:taxon-name></italic>).</p><fig id="F1" position="float" orientation="portrait"><object-id xmlns:xlink="http://www.w3.org/1999/xlink" content-type="doi" xlink:type="simple">10.3897/zookeys.1043.61344.figures1-3</object-id><object-id xmlns:xlink="http://www.w3.org/1999/xlink" content-type="arpha" xlink:type="simple">70D9591D-92CE-5236-A381-14F3DC4BDA5B</object-id><label>Figures 1–3.</label><caption><p><bold>1, 2</bold><italic><tp:taxon-name><tp:taxon-name-part taxon-name-part-type="genus" reg="Polauchenia">Polauchenia</tp:taxon-name-part> <tp:taxon-name-part taxon-name-part-type="species" reg="difficilis">difficilis</tp:taxon-name-part></tp:taxon-name></italic> (Dohrn, 1860), comb. nov., male lectotype (here designated) <bold>1</bold> lateral view, right side <bold>2</bold> labels <bold>3</bold> old catalogue of the Berliner Museum, page excerpt, arrow points to the record of <italic><tp:taxon-name><tp:taxon-name-part taxon-name-part-type="genus" reg="Leptolemus">Leptolemus</tp:taxon-name-part> <tp:taxon-name-part taxon-name-part-type="species" reg="difficilis">difficilis</tp:taxon-name-part></tp:taxon-name></italic> Dohrn in it.</p></caption><graphic xmlns:xlink="http://www.w3.org/1999/xlink" xlink:href="zookeys-1043-103-g001.jpg" position="float" orientation="portrait" xlink:type="simple" id="oo_554424.jpg"><uri content-type="original_file" xlink:type="simple">https://binary.pensoft.net/fig/554424</uri></graphic></fig></tp:treatment-sec><tp:treatment-sec sec-type="redescription" id="SECID0EFVAE"><title>Redescription.</title><p><bold>Male.</bold> Measurements (mm): total length: to tip of abdomen 10.0; to tip of forewings 10.6. <italic>Coloration</italic>: brownish to light brown, with yellowish to pale markings or portions (Figs <xref ref-type="fig" rid="F1">1</xref>, <xref ref-type="fig" rid="F2">4</xref>–<xref ref-type="fig" rid="F4">12</xref>, <xref ref-type="fig" rid="F4">14</xref>). Head brownish; clypeus and labrum paler; pale small spots around the eye: in front of the midpoint of its anterior margin, and a pair behind its posterior margin, above and below the level of the anterior spot; the former slightly larger and just behind transverse sulcus; a pale whitish median small area behind transverse sulcus; a median longitudinal dorsal narrow pale whitish stripe on posterior half of postocular region; apices of labial segments II and III and base of labial segment IV pale white to pale yellow; segment IV somewhat paler (Figs <xref ref-type="fig" rid="F1">1</xref>, <xref ref-type="fig" rid="F2">4</xref>, <xref ref-type="fig" rid="F2">5</xref>, <xref ref-type="fig" rid="F3">8–10</xref>). First antennal segments (others absent) pale brownish with basal portion and four pale annuli; the latter bordered by contiguous basal and distal darkened annuli, forming a set of bicolored annuli; the two distal set of annuli with the pale portion somewhat larger than the two basal ones; the pale portion of the annuli approximately four and seven times the width of the segment in the basal and distal annuli, respectively while the darkened basal and distal annuli are narrower, slightly longer to twice longer the width of the segment, respectively (Figs <xref ref-type="fig" rid="F1">1</xref>, <xref ref-type="fig" rid="F2">4</xref>, <xref ref-type="fig" rid="F2">5</xref>, <xref ref-type="fig" rid="F3">8</xref>, <xref ref-type="fig" rid="F3">9</xref>). Thorax: brownish, anterior collar paler; prothoracic supracoxal lobes pale whitish on its anterior margin; a rounded pale spot above the latter; petiole paler laterally, on the portion just behind the fore lobe and more extensively on distal portion (Figs <xref ref-type="fig" rid="F1">1</xref>, <xref ref-type="fig" rid="F3">8–10</xref>). Hind lobe of pronotum: a pair of contiguous pale whitish longitudinal stripes on anterior portion, the medial (submedian) stripes approximately half longer than the lateral ones, running approximately on the basal third of the hind lobe; lower margin pale at approximately its anterior two-thirds; humeral tubercles, including their spines pale (Figs <xref ref-type="fig" rid="F1">1</xref>, <xref ref-type="fig" rid="F2">5</xref>, <xref ref-type="fig" rid="F3">8</xref>). Spines of scutellum and metanotum pale, with their tips somewhat darkened (Figs <xref ref-type="fig" rid="F1">1</xref>, <xref ref-type="fig" rid="F2">4</xref>, <xref ref-type="fig" rid="F2">7</xref>, <xref ref-type="fig" rid="F3">8</xref>, <xref ref-type="fig" rid="F4">14</xref>). Meso- and metapleura generally dark brownish; meso- and metathoracic supracoxal lobes pale whitish on their posterior margin (Figs <xref ref-type="fig" rid="F1">1</xref>, <xref ref-type="fig" rid="F3">8</xref>, <xref ref-type="fig" rid="F4">14</xref>). Legs: fore coxa light brownish with a median annulus and approximately the apical fourth pale whitish; middle and hind coxae brownish with their distal margin somewhat paler; fore trochanter with approximately basal half pale and distal half brownish; middle and hind trochanters pale with an ill-defined median brownish spot (Figs <xref ref-type="fig" rid="F1">1</xref>, <xref ref-type="fig" rid="F3">8</xref>, <xref ref-type="fig" rid="F3">9</xref>, <xref ref-type="fig" rid="F3">11</xref>). General coloration of fore femora brownish, with four narrow annuli and apex, more extensively, pale; larger spiniferous processes with their basis whitish and the distal spine blackish (Figs <xref ref-type="fig" rid="F1">1</xref>, <xref ref-type="fig" rid="F3">9</xref>, <xref ref-type="fig" rid="F3">11</xref>). Middle and hind femora generally pale with six large dark annuli, which are bordered by contiguous narrower darker annuli, forming a set of bicolored large annuli, the first at base of the femora, somewhat smaller, the following ones separated by a distance approximately equivalent to the total length of each annulus (including their darker extremities), the more distal, far from apex by approximately the same equivalent distance (Figs <xref ref-type="fig" rid="F1">1</xref>, <xref ref-type="fig" rid="F2">4–6</xref>, <xref ref-type="fig" rid="F3">8</xref>, <xref ref-type="fig" rid="F4">14</xref>). Fore tibia mostly pale brownish with approximately the basal fourth and a submedian basal annulus pale; on the basal fourth, a small pair of dark spots on dorsal and ventral surfaces approximately at midpoint of this pale portion (Figs <xref ref-type="fig" rid="F1">1</xref>, <xref ref-type="fig" rid="F3">9</xref>, <xref ref-type="fig" rid="F3">11</xref>). Middle and hind tibiae pale, a subbasal, small, dark spot on dorsal surface followed by two large faintly dark annuli, bordered by contiguous, narrow, darker annuli, the more distal somewhat larger, after them, a small, dark annulus approximately as far as the distance between the previous large annuli; all these markings on the basal half and basal third of the segment of middle and hind tibia, respectively; apices of both tibiae darkened towards apices (Figs <xref ref-type="fig" rid="F1">1</xref>, <xref ref-type="fig" rid="F2">4</xref>–<xref ref-type="fig" rid="F3">8</xref>, <xref ref-type="fig" rid="F4">14</xref>). Fore tarsi pale brownish, second tarsomere paler (Fig. <xref ref-type="fig" rid="F3">11</xref>); middle and hind tarsi absent. Forewing brownish with most veins paler to whitish; a few oblique ill-defined, small, pale stripes or markings on basal half, between veins; a large, curved, whitish stripe running over Pcu cross vein, distal vein of basal cell and basal portion of discal cell; a diffuse texture formed by small, irregular, whitish spots or transverse lines inside discal cell and a narrow, longitudinal, submedian, oblique, somewhat irregular line along discal cell, except at its basal portion, and two larger, oblique, whitish stripes over distal veins of the discal cell, which join a large whitish spot, which runs transversely obliquely towards apex, subdistally between lateral margins of the wing and medially attaining the apex of the wing at its median portion; this large whitish marking is speckled with brownish spots at median portion; the lateral portions to this large whitish marking are otherwise brownish and speckled by several whitish markings; the tip of the wing is shortly brownish at its median portion (Figs <xref ref-type="fig" rid="F1">1</xref>, <xref ref-type="fig" rid="F3">8</xref>, <xref ref-type="fig" rid="F4">12</xref>). Hind wings hyaline; veins somewhat darker (Figs <xref ref-type="fig" rid="F2">6</xref>–<xref ref-type="fig" rid="F3">8</xref>). Abdomen generally brownish with scattered, ill-defined, pale and dark markings and spots, respectively; connexivum pale with distal dark spots, which are proportionally larger in relation to the pale basal portion on the last three segments; sternites additionally with thin, interrupted and ill-defined pale lines; posterolateral margins of sternite VIII pale whitish; genital capsule dark with parameres pale (Figs <xref ref-type="fig" rid="F1">1</xref>, <xref ref-type="fig" rid="F2">4</xref>–<xref ref-type="fig" rid="F3">8</xref>, <xref ref-type="fig" rid="F4">14</xref>). <italic>Vestiture</italic>: integument covered with very numerous and long thin setae, and with a short and very dense pubescence formed by thin, curved or adpressed setae (Figs <xref ref-type="fig" rid="F1">1</xref>, <xref ref-type="fig" rid="F3">8–11</xref>, <xref ref-type="fig" rid="F4">14</xref>). Fore femur: posteroventral series beginning at the base of the article and ending far from apex, composed of about 11 large and medium-sized spiniferous processes, the most basal of which with its apex slightly inclined toward apex of article. A sparse series of very long, darker and strong setae accompanies the posteroventral series. Lengths of larger processes combined with apical spines about as long as or somewhat shorter than the diameter of segment. Fore tibiae with numerous stiff setae on subapical dorsal depression (Figs <xref ref-type="fig" rid="F3">9</xref>, <xref ref-type="fig" rid="F3">11</xref>). Forewing almost completely glabrous, with a few scattered short thin setae at basal portion and a few scattered somewhat longer ones along costal vein (Fig. <xref ref-type="fig" rid="F4">12</xref>). Hind wings glabrous. <italic>Structure</italic>. Integument moderately shiny. Head (Figs <xref ref-type="fig" rid="F1">1</xref>, <xref ref-type="fig" rid="F2">4</xref>, <xref ref-type="fig" rid="F2">5</xref>, <xref ref-type="fig" rid="F3">8–10</xref>): elongated; anteocular portion longer than postocular. Transversal (interocular) sulcus deep, situated somewhat anteriorly to middle of eyes. Eyes globose, reaching dorsal outline of head at interocular sulcus and not reaching ventral outline of head; a pair of very short tubercles just behind interocular sulcus. Antenna inserted closer to apex of head than to the eyes; first antennal segment thin, slender; others absent. First two visible labial segments thicker than the distal segment; apex of segment III slightly posteriorly to level of midportion of eye; segment IV ending close to midpoint of stridulitrum at its anterior portion. Thorax (Figs <xref ref-type="fig" rid="F1">1</xref>, <xref ref-type="fig" rid="F2">4</xref>–<xref ref-type="fig" rid="F4">14</xref>): pronotum pedunculate; petiole approximately 1.3 times as long as fore lobe, the latter semioval; humeral rounded tubercle with a short acute spine. Spines of scutellum and metanotum somewhat elongated, obliquely directed upwards, apices acute, the latter somewhat longer than the former. Fore legs slender; fore coxae elongated, approximately 1.3 times longer than petiole; fore tibiae thinner and slightly shorter than fore femora, somewhat curved; slightly depressed in dorsal portion subapically; somewhat thickened at apex. Mid and hind legs very long, slender, slightly curved; tibiae somewhat thinner and longer than femora. Fore tarsus short, three-segmented, slender; other absent. Forewings slender; basal cell triangular, with a single directed vein emitted from its base and with Pcu cross vein meeting it slightly posterior to the level of its apical portion; pterostigma ending somewhat far from apex of the wing. Abdomen: slender, slightly enlarged towards posterior half. Last tergite narrowed towards apex, subtriangular, posterior margin rounded, with a short prolongation posteriorly, covering most of the genital capsule. Eighth sternite covering approximately half of the pygophore, ventrally.</p><fig id="F2" position="float" orientation="portrait"><object-id xmlns:xlink="http://www.w3.org/1999/xlink" content-type="doi" xlink:type="simple">10.3897/zookeys.1043.61344.figures4-7</object-id><object-id xmlns:xlink="http://www.w3.org/1999/xlink" content-type="arpha" xlink:type="simple">1F5EE38A-85BA-51F2-AB8C-EC4B43C32649</object-id><label>Figures 4–7.</label><caption><p><italic><tp:taxon-name><tp:taxon-name-part taxon-name-part-type="genus" reg="Polauchenia">Polauchenia</tp:taxon-name-part> <tp:taxon-name-part taxon-name-part-type="species" reg="difficilis">difficilis</tp:taxon-name-part></tp:taxon-name></italic> (Dohrn, 1860), comb. nov., male lectotype (here designated) <bold>4</bold> dorsoposterior view <bold>5</bold> anteroventral view <bold>6, 7</bold> ventroposterior views.</p></caption><graphic xmlns:xlink="http://www.w3.org/1999/xlink" xlink:href="zookeys-1043-103-g002.jpg" position="float" orientation="portrait" xlink:type="simple" id="oo_554425.jpg"><uri content-type="original_file" xlink:type="simple">https://binary.pensoft.net/fig/554425</uri></graphic></fig><fig id="F3" position="float" orientation="portrait"><object-id xmlns:xlink="http://www.w3.org/1999/xlink" content-type="doi" xlink:type="simple">10.3897/zookeys.1043.61344.figures8-11</object-id><object-id xmlns:xlink="http://www.w3.org/1999/xlink" content-type="arpha" xlink:type="simple">4A5907FF-DF0F-57CA-8C65-D33BD8B43E57</object-id><label>Figures 8–11.</label><caption><p><italic><tp:taxon-name><tp:taxon-name-part taxon-name-part-type="genus" reg="Polauchenia">Polauchenia</tp:taxon-name-part> <tp:taxon-name-part taxon-name-part-type="species" reg="difficilis">difficilis</tp:taxon-name-part></tp:taxon-name></italic> (Dohrn, 1860), comb. nov., male lectotype (here designated) <bold>8</bold> ventrolateral view, left side <bold>9</bold> fore lobe of pronotum, head and right fore leg, lateral view <bold>10</bold> head, fore lobe and petiole of pronotum, lateral view <bold>11</bold> left fore leg detached from the specimen, lateral view. Scale bars: 0.5 mm (<bold>9, 10</bold>); 0.26 mm (<bold>11</bold>).</p></caption><graphic xmlns:xlink="http://www.w3.org/1999/xlink" xlink:href="zookeys-1043-103-g003.jpg" position="float" orientation="portrait" xlink:type="simple" id="oo_554426.jpg"><uri content-type="original_file" xlink:type="simple">https://binary.pensoft.net/fig/554426</uri></graphic></fig><fig id="F4" position="float" orientation="portrait"><object-id xmlns:xlink="http://www.w3.org/1999/xlink" content-type="doi" xlink:type="simple">10.3897/zookeys.1043.61344.figures12-14</object-id><object-id xmlns:xlink="http://www.w3.org/1999/xlink" content-type="arpha" xlink:type="simple">B94C6241-D8BB-5FEF-B490-59F664863806</object-id><label>Figures 12–14.</label><caption><p><italic><tp:taxon-name><tp:taxon-name-part taxon-name-part-type="genus" reg="Polauchenia">Polauchenia</tp:taxon-name-part> <tp:taxon-name-part taxon-name-part-type="species" reg="difficilis">difficilis</tp:taxon-name-part></tp:taxon-name></italic> (Dohrn, 1860), comb. nov., male lectotype (here designated) <bold>12, 13</bold> forewing <bold>13</bold> schematic outline <bold>14</bold> meso and metathorax, abdomen and left hind leg, lateral view. Abbreviations: bc basal cell, dc discal cell, P Pcu cross vein, sv single vein emitted from the basal cell. Scale bars: 0.5 mm (<bold>12–14</bold>).</p></caption><graphic xmlns:xlink="http://www.w3.org/1999/xlink" xlink:href="zookeys-1043-103-g004.jpg" position="float" orientation="portrait" xlink:type="simple" id="oo_554427.jpg"><uri content-type="original_file" xlink:type="simple">https://binary.pensoft.net/fig/554427</uri></graphic></fig></tp:treatment-sec><ref-list><ref id="B16"><mixed-citation xmlns:xlink="http://www.w3.org/1999/xlink" xlink:type="simple"><person-group><name name-style="western"><surname>Stål</surname><given-names>C</given-names></name></person-group> (<year>1872</year>) <article-title>Enumeratio Reduviinorum Americae. In: Enumeratio Hemipterorum.</article-title><source>Kongliga Svenska Vetenskaps-Akademiens Handlingar</source><volume>10</volume>: <fpage>66</fpage>–<lpage>128</lpage>. <ext-link xlink:type="simple" ext-link-type="uri" xlink:href="https://www.biodiversitylibrary.org/page/12796979">https://www.biodiversitylibrary.org/page/12796979</ext-link></mixed-citation></ref><ref id="B17"><mixed-citation xmlns:xlink="http://www.w3.org/1999/xlink" xlink:type="simple"><person-group><name name-style="western"><surname>Walker</surname><given-names>F</given-names></name></person-group> (<year>1873</year>) <source>Catalogue of the specimens of <tp:taxon-name><tp:taxon-name-part taxon-name-part-type="order">Hemiptera</tp:taxon-name-part></tp:taxon-name><tp:taxon-name><tp:taxon-name-part taxon-name-part-type="suborder">Heteroptera</tp:taxon-name-part></tp:taxon-name> in the Collection of the British Museum (Part VIII).</source><publisher-name>Printed for the Trustees of the British Museum</publisher-name>, <publisher-loc>London</publisher-loc>, <size units="page">220 pp</size>. <ext-link xlink:type="simple" ext-link-type="uri" xlink:href="https://www.biodiversitylibrary.org/page/12840212">https://www.biodiversitylibrary.org/page/12840212</ext-link></mixed-citation></ref><ref id="B11"><mixed-citation xmlns:xlink="http://www.w3.org/1999/xlink" xlink:type="simple"><person-group><name name-style="western"><surname>Lethierry</surname><given-names>L</given-names></name><name name-style="western"><surname>Severin</surname><given-names>G</given-names></name></person-group> (<year>1896</year>) <source>Catalogue général des Hémiptères. Tome III. Hétéroptères. R.</source><publisher-name>Friedländer &amp; Fils</publisher-name>, <publisher-loc>Libraires-Éditeurs, Berlin</publisher-loc>, <size units="page">275 pp</size>. <ext-link xlink:type="simple" ext-link-type="uri" xlink:href="https://www.biodiversitylibrary.org/page/15708236">https://www.biodiversitylibrary.org/page/15708236</ext-link></mixed-citation></ref><ref id="B2"><mixed-citation xmlns:xlink="http://www.w3.org/1999/xlink" xlink:type="simple"><person-group><name name-style="western"><surname>Champion</surname><given-names>GC</given-names></name></person-group> (<year>1899</year>) <article-title><tp:taxon-name><tp:taxon-name-part taxon-name-part-type="class">Insecta</tp:taxon-name-part></tp:taxon-name><tp:taxon-name><tp:taxon-name-part taxon-name-part-type="order">Rhynchota</tp:taxon-name-part></tp:taxon-name>. <tp:taxon-name><tp:taxon-name-part taxon-name-part-type="order">Hemiptera</tp:taxon-name-part></tp:taxon-name>–<tp:taxon-name><tp:taxon-name-part taxon-name-part-type="suborder">Heteroptera</tp:taxon-name-part></tp:taxon-name>, Fam. Reduviidæ, Subfam. Emesinæ Vol II.</article-title> In: <person-group><name name-style="western"><surname>Godman</surname><given-names>FD</given-names></name><name name-style="western"><surname>Salvin</surname><given-names>O</given-names></name></person-group> (<role>Eds</role>) <issue-title>Biologia Centrali Americana.</issue-title><source>Taylor and Francis, London</source>, <fpage>162</fpage>–<lpage>175</lpage>. [pl. X] <ext-link xlink:type="simple" ext-link-type="uri" xlink:href="https://www.biodiversitylibrary.org/page/594873">https://www.biodiversitylibrary.org/page/594873</ext-link></mixed-citation></ref><ref id="B13"><mixed-citation xmlns:xlink="http://www.w3.org/1999/xlink" xlink:type="simple"><person-group><name name-style="western"><surname>McAtee</surname><given-names>WL</given-names></name><name name-style="western"><surname>Malloch</surname><given-names>JR</given-names></name></person-group> (<year>1925</year>) <article-title>Revision of the American bugs of the reduviid subfamily <tp:taxon-name>Ploiariinae</tp:taxon-name>.</article-title><source>Proceedings of the United States National Museum</source><volume>67</volume>: <fpage>1</fpage>–<lpage>153</lpage>. <ext-link xlink:type="simple" ext-link-type="doi" xlink:href="10.5479/si.00963801.67-2573.1">https://doi.org/10.5479/si.00963801.67-2573.1</ext-link></mixed-citation></ref><ref id="B19"><mixed-citation xmlns:xlink="http://www.w3.org/1999/xlink" xlink:type="simple"><person-group><name name-style="western"><surname>Wygodzinsky</surname><given-names>P</given-names></name></person-group> (<year>1945</year>) <article-title>Notas e descrições de “<tp:taxon-name><tp:taxon-name-part taxon-name-part-type="subfamily">Emesinae</tp:taxon-name-part></tp:taxon-name>” neotropicais (<tp:taxon-name><tp:taxon-name-part taxon-name-part-type="family">Reduviidae</tp:taxon-name-part></tp:taxon-name>, <tp:taxon-name><tp:taxon-name-part taxon-name-part-type="order">Hemiptera</tp:taxon-name-part></tp:taxon-name>).</article-title><source>Revista Brasileira de Biologia</source><volume>5</volume>: <fpage>247</fpage>–<lpage>262</lpage>.</mixed-citation></ref><ref id="B21"><mixed-citation xmlns:xlink="http://www.w3.org/1999/xlink" xlink:type="simple"><person-group><name name-style="western"><surname>Wygodzinsky</surname><given-names>P</given-names></name></person-group> (<year>1966</year>) <article-title>A monograph of the <tp:taxon-name><tp:taxon-name-part taxon-name-part-type="subfamily">Emesinae</tp:taxon-name-part></tp:taxon-name> (<tp:taxon-name><tp:taxon-name-part taxon-name-part-type="family">Reduviidae</tp:taxon-name-part></tp:taxon-name>, <tp:taxon-name><tp:taxon-name-part taxon-name-part-type="order">Hemiptera</tp:taxon-name-part></tp:taxon-name>).</article-title><source>Bulletin of the American Museum of Natural History</source><volume>133</volume>: <fpage>1</fpage>–<lpage>614</lpage>. <ext-link xlink:type="simple" ext-link-type="uri" xlink:href="http://digitallibrary.amnh.org/handle/2246/1675">http://digitallibrary.amnh.org/handle/2246/1675</ext-link></mixed-citation></ref><ref id="B6"><mixed-citation xmlns:xlink="http://www.w3.org/1999/xlink" xlink:type="simple"><person-group><name name-style="western"><surname>Gil-Santana</surname><given-names>HR</given-names></name><name name-style="western"><surname>Ferreira</surname><given-names>RL</given-names></name></person-group> (<year>2016</year>) <article-title>A new species of <italic><tp:taxon-name><tp:taxon-name-part taxon-name-part-type="genus">Dohrnemesa</tp:taxon-name-part></tp:taxon-name></italic> from Brazil, with notes on the male of <italic><tp:taxon-name><tp:taxon-name-part taxon-name-part-type="genus">D.</tp:taxon-name-part> <tp:taxon-name-part taxon-name-part-type="species">carvalhoi</tp:taxon-name-part></tp:taxon-name></italic> and on <italic><tp:taxon-name><tp:taxon-name-part taxon-name-part-type="genus">D.</tp:taxon-name-part> <tp:taxon-name-part taxon-name-part-type="species">albuquerquei</tp:taxon-name-part></tp:taxon-name></italic> (<tp:taxon-name><tp:taxon-name-part taxon-name-part-type="order">Hemiptera</tp:taxon-name-part></tp:taxon-name>: <tp:taxon-name><tp:taxon-name-part taxon-name-part-type="suborder">Heteroptera</tp:taxon-name-part></tp:taxon-name>: <tp:taxon-name><tp:taxon-name-part taxon-name-part-type="family">Reduviidae</tp:taxon-name-part></tp:taxon-name>: <tp:taxon-name><tp:taxon-name-part taxon-name-part-type="subfamily">Emesinae</tp:taxon-name-part></tp:taxon-name>).</article-title><source>Zootaxa</source><volume>4173</volume>(<issue>6</issue>): <fpage>583</fpage>–<lpage>595</lpage>. <ext-link xlink:type="simple" ext-link-type="doi" xlink:href="10.11646/zootaxa.4173.6.6">https://doi.org/10.11646/zootaxa.4173.6.6</ext-link></mixed-citation></ref><ref id="B3"><mixed-citation xmlns:xlink="http://www.w3.org/1999/xlink" xlink:type="simple"><person-group><name name-style="western"><surname>Dohrn</surname><given-names>A</given-names></name></person-group> (<year>1860</year>) <article-title>Beiträge zu einer monographischen Bearbeitung der Familie der <tp:taxon-name>Emesina</tp:taxon-name>.</article-title><source>Linnaea Entomologica</source><volume>14</volume>: <fpage>206</fpage>–<lpage>255</lpage>. [+ 1 pl.] <ext-link xlink:type="simple" ext-link-type="uri" xlink:href="https://www.biodiversitylibrary.org/page/44713025">https://www.biodiversitylibrary.org/page/44713025</ext-link></mixed-citation></ref><ref id="B12"><mixed-citation xmlns:xlink="http://www.w3.org/1999/xlink" xlink:type="simple"><person-group><name name-style="western"><surname>Maldonado</surname><given-names>CJ</given-names></name></person-group> (<year>1990</year>) <source>Systematic catalogue of the <tp:taxon-name><tp:taxon-name-part taxon-name-part-type="family">Reduviidae</tp:taxon-name-part></tp:taxon-name> of the world. Caribbean Journal of Science, Special publication No.</source><publisher-name>1</publisher-name>, <publisher-loc>University of Puerto Rico, Mayagüez</publisher-loc>, <size units="page">694 pp</size>.</mixed-citation></ref><ref id="B14"><mixed-citation xmlns:xlink="http://www.w3.org/1999/xlink" xlink:type="simple"><person-group><name name-style="western"><surname>Papavero</surname><given-names>N</given-names></name></person-group> (<year>1973</year>) Essays on the history of Neotropical Dipterology, with special reference to collectors (1750–1905). Vol. 2. Universidade de São Paulo, São Paulo, 217–446. <ext-link xlink:type="simple" ext-link-type="uri" xlink:href="https://www.biodiversitylibrary.org/item/181269">https://www.biodiversitylibrary.org/item/181269</ext-link></mixed-citation></ref></ref-list></tp:taxon-treatment>
